# Supplementary material for: Anithiactin D, a Phenylthiazole Natural Product from Mudflat-Derived Streptomyces sp., Suppresses Motility of Cancer Cells
Source: Mar Drugs. 2024 Feb 14;22(2):88. doi: 10.3390/md22020088 (PMC10889970; doi:10.3390/md22020088)
Supplement: Supplementary file 1 [file marinedrugs-22-00088-s001.zip]

Archive with 1 entries (1 files):
- marinedrugs-2849389-supplementary.pdf
